# Supplementary material for: Synthesis of Novel Tamarind Gum-co-poly(acrylamidoglycolic acid)-Based pH Responsive Semi-IPN Hydrogels and Their Ag Nanocomposites for Controlled Release of Chemotherapeutics and Inactivation of Multi-Drug-Resistant Bacteria
Source: Gels. 2021 Nov 27;7(4):237. doi: 10.3390/gels7040237 (PMC8701875; doi:10.3390/gels7040237)
Supplement: Supplementary file 1 [file gels-07-00237-s001.zip]

Archive with 1 entries (1 files):
- gels-1465440-supplementary.pdf
